# Supplementary material for: Diverse type 2 diabetes genetic risk factors functionally converge in a phenotype-focused gene network
Source: PLoS Comput Biol. 2017 Oct 23;13(10):e1005816. doi: 10.1371/journal.pcbi.1005816 (PMC5667928; doi:10.1371/journal.pcbi.1005816)
Supplement: S1 Table — The mouse T2D phenotypes were selected from phenotypes annotations from the Mouse Genome Database (http://www.informatics.jax.org/). (XLSX) [file pcbi.1005816.s014.xlsx]

## Sheet: Phenotype
		ID	ANNOTATION
		MP:0005375	ADIPOSE TISSUE PHENOTYPE
		MP:0000003	ABNORMAL ADIPOSE TISSUE MORPHOLOGY
		MP:0005452	ABNORMAL ASIPOSE TISSUE AMOUNT
		MP:0005457	ABNORMAL PERCENTAGE BODY FAT
		MP:0005458	INCREASED PERCENTAGE BODY FAT
		MP:0000013	ABNORMAL ADIPOSE TISSUE DISTRIBUTION
		MP:0000008	INCREASED WHITE ADIPOSE TISSUE AMOUNT
		MP:0005670	ABNORMAL WHITE ADIPOSE TISSUE PHYSIOLOGY
		MP:0005379	ENDOCRINE/EXOCRINE GLAND PHENOTYPE
		MP:0002163	ABNORMAL GLAND MORPHOLOGY
		MP:0002164	ABNORMAL GLAND PHYSIOLOGY
		MP:0001944	ABNORMAL PANCREAS MORPHOLOGY
		MP:0009165	ABNORMAL ENDOCRINE PANCREAS MORPHOLOGY
		MP:0005215	ABNORMAL PANCREATIC ISLET MORPHOLOGY
		MP:0005216	ABNORMAL PANCREATIC ALPHA-CELL MORPHOLOGY
		MP:0009179	ABNORMAL PANCREATIC ALPHA-CELL DIFFERENTIATION
		MP:0005217	ABNORMAL PANCREATIC BETA-CELL MORPHOLOGY
		MP:0009175	ABNORMAL PANCREATIC BETA-CELL DIFFERENTIATION
		MP:0009112	ABNORMAL PANCREATIC BETA-CELL MASS
		MP:0009114	DECREASED PANCREATIC BETA-CELL MASS
		MP:0003339	DECREASED PANCREATIC BETA-CELL NUMBER
		MP:0009174	ABSENT PANCREATIC BETA-CELLS
		MP:0009255	DEGRANULATED PANCREATIC BETA-CELLS
		MP:0002693	ABORMAL PANCREAS PHYSIOLOGY
		MP:0010147	ABNORMAL ENDOCRINE PANCREAS PHYSIOLOGY
		MP:0003562	ABNORMAL PANCREATIC BETA-CELL PHYSIOLOGY
		MP:0003564	ABNORMAL INSULIN SECRETION
		MP:0003059	DECREASED INSULIN SECRETION
		MP:0011818	ABNORMAL PANCREATIC BETA-CELL DIFFERENTIATION
		MP:0011820	DECREASED PANCREATIC BETA-CELL PROLIFERATION
		MP:0002695	ABNORMAL CIRCULATING GLUCAGON LEVEL
		MP:0001560	ABNORMAL CIRCULATING INSULIN LEVEL
		MP:0005376	HOMEOSTASIS/METABOLISM PHENOTYPE
		MP:0001764	ABNORMAL HOMEOSTASIS
		MP:0002078	ABNORMAL GLUCOSE HOMEOSTASIS
		MP:0005266	ABNORMAL METABOLISM
