# Supplementary material for: Diverse type 2 diabetes genetic risk factors functionally converge in a phenotype-focused gene network
Source: PLoS Comput Biol. 2017 Oct 23;13(10):e1005816. doi: 10.1371/journal.pcbi.1005816 (PMC5667928; doi:10.1371/journal.pcbi.1005816)
Supplement: S2 Table — (XLSX) [file pcbi.1005816.s015.xlsx]

## Sheet: Coverage-T2D-PLN
		Number of gene pairs after rescale
	Dataset	PLN	T2D-PLN
	GO annotations biological process (mouse)1	2893738	2405435
	GO annotations biological process (human)1	3667555	2655364
	GO annotations cellular locations (human)1	235529	115549
	GO annotations molecular process (mouse)1	1775089	678750
	GO annotations molecular process (human)1	522477	442570
	Text literature2	42307	421523
	Co-expression (Shyamsundar et al., 2005)3	1812242	0
	Co-expression (GNF2)3	2916701	563096
	Co-expression mtab624	1152840	536305
	Co-expression (gse3594)5	1411382	377110
	Co-expression (Iacobuzio et al. 2003)4	201933	0
	Kegg (mouse)5	522977	418523
	Reactome (human)6	999636	999636
	Protein-Protein Interactions7	124352	116503
	Interprotein domains8	537482	338337
	Totat number of links	16044620	7811440
	1	Ashburner M, Ball CA, Blake JA, Botstein D, Butler H, Cherry JM, et al. Gene ontology: tool for the unification of biology. The Gene Ontology Consortium. Nat Genet. 2000;25(1):25-9.
	2	Szklarczyk D, Franceschini A, Kuhn M, Simonovic M, Roth A, Minguez P, et al. The STRING database in 2011: functional interaction networks of proteins, globally integrated and scored. Nucleic Acids Res. 2011;39
	3	Su AI, Wiltshire T, Batalov S, Lapp H, Ching KA, Block D, et al. A gene atlas of the mouse and human protein-encoding transcriptomes. Proc Natl Acad Sci U S A.
	4	Lukk M, Kapushesky M, Nikkila J, Parkinson H, Goncalves A, et al. (2010) A global map of human gene expression. Nat Biotechnol 28: 322–324.
	5	Zapala MA, Hovatta I, Ellison JA, Wodicka L, Del Rio JA, et al. (2005) Adult mouse brain gene expression patterns bear an embryologic imprint. Proc Natl Acad Sci U S A 102: 10357–10362.
	6	Hunter S, Jones P, Mitchell A, Apweiler R, Attwood TK, et al. (2012) InterPro in 2011: new developments in the family and domain prediction database. Nucleic Acids Res 40: D306–312.
	7	Honti F, Meader S, Webber C. Unbiased functional clustering of gene variants with a phenotypic-linkage network. PLoS Comput Biol. 2014;10(8):e1003815.
	8	Hunter S, Jones P, Mitchell A, Apweiler R, Attwood TK, Bateman A, et al. InterPro in 2011: new developments in the family and domain prediction database. Nucleic Acids Res. 2012;40(Database issue):D306-12.
