# Supplementary material for: Diverse type 2 diabetes genetic risk factors functionally converge in a phenotype-focused gene network
Source: PLoS Comput Biol. 2017 Oct 23;13(10):e1005816. doi: 10.1371/journal.pcbi.1005816 (PMC5667928; doi:10.1371/journal.pcbi.1005816)
Supplement: S3 Table — (XLSX) [file pcbi.1005816.s016.xlsx]

## Sheet: mono
	Gene
	ABCC8
	ALMS1
	BLK
	CEL
	CEP290
	CISD2
	EIF2AK3
	GATA4
	GATA6
	GCK
	GLIS3
	GLUD1
	HADH
	HNF1A
	HNF1B
	HNF4A
	INS
	INSR
	KCNJ11
	KLF11
	LMNA
	MNX1
	NEUROD1
	NEUROG3
	PAX4
	PDX1
	PPARG
	PTF1A
	RFX6
	SLC2A2
	UCP2
	WFS1
