# Supplementary material for: Diverse type 2 diabetes genetic risk factors functionally converge in a phenotype-focused gene network
Source: PLoS Comput Biol. 2017 Oct 23;13(10):e1005816. doi: 10.1371/journal.pcbi.1005816 (PMC5667928; doi:10.1371/journal.pcbi.1005816)
Supplement: S4 Table — (XLSX) [file pcbi.1005816.s017.xlsx]

## Sheet: GWAloci
				GWA Interval1
	Gene Label	Populations	SNP	Chromosome	Start	End
	MACF1	European	rs2296172	1	39251621	40389945
	FAF1	EastAsian,European,Hispanic,SouthAsian	rs17106184	1	50527441	51883036
	NOTCH2	European	rs10923931	1	120137718	120899177
	PROX1	European	rs2075423	1	213825280	214467508
	GCKR	European	rs780094	2	27101764	28212802
	THADA	European	rs10203174	2	43149385	44159090
	BCL11A	European	rs243019	2	60244964	60888947
	TMEM163	SouthAsian	rs6723108	2	135040840	135853745
	RBM43	AfricanAmerican	rs7560163	2	151316147	151955699
	RBMS1	European	rs7593730	2	160780233	161690845
	COBLL1	European	rs13389219	2	165201849	165944545
	UBE2E2	European	rs1496653	3	22855165	23944618
	ADAMTS9	European	rs4607103	3	63474425	65033440
	ADCY5	European	rs11708067	3	122739496	123432764
	IGF2BP2	European	rs1470579	3	185154844	185863274
	ST6GAL1	SouthAsian	rs16861329	3	186358866	186982506
	LPP	EastAsian,European,Hispanic,SouthAsian	rs6808574	3	187406681	188055581
	MAEA	EastAsian	rs7656416	4	893832	1715698
	TMEM154	EastAsian,European,Hispanic,SouthAsian	rs6813195	4	152943324	153822691
	ARL15	EastAsian,European,Hispanic,SouthAsian	rs702634	5	52927974	53650758
	ANKRD55	European	rs459193	5	55486198	56118087
	ZBED3	European	rs4457053	5	76121301	76737700
	SSR1/RREB1	EastAsian,European,Hispanic,SouthAsian	rs9502570	6	6890657	7627846
	CDKAL1	European	rs10440833	6	20226229	21030060
	POU5F1/TCF19	EastAsian,European,Hispanic,SouthAsian	rs3132524	6	30705432	31510265
	ZFAND3	EastAsian	rs9470794	6	37455453	38465266
	KCNK16	EastAsian	rs1535500	6	38979131	39591975
	DGKB	European	rs17168486	7	14553408	15366263
	JAZF1	European	rs849134	7	27838193	28559233
	KLF14	European	rs972283	7	130122934	130768190
	ANK1	European	rs516946	8	41093333	41848312
	TP53INP1	European	rs896854	8	95513810	96373817
	SLC30A8	European	rs13266634	8	117882924	118526390
	PTPRD	EastAsian	rs17584499	9	8570553	9179723
	CDKN2A/B	European	rs10811661	9	21653137	22439220
	TLE4	European	rs13292136	9	81581830	82312901
	TLE1	European	rs2796441	9	83989295	84652694
	GPSM1	EastAsian	rs11787792	9	138935415	139672452
	CDC123/CAMK1D	European	rs12779790	10	11935025	12630713
	VPS26A	SouthAsian	rs1802295	10	70565342	71289901
	ZMIZ1	European	rs12571751	10	80636396	81291900
	HHEX/IDE	European	rs1111875	10	93902905	94798436
	TCF7L2	European	rs7903146	10	114445788	115120191
	GRK5	EastAsian	rs10886471	10	120813908	121489480
	DUSP8	European	rs2334499	11	1389325	2015628
	KCNQ1	European	rs163184	11	2385864	3159221
	CENTD2	European	rs1552224	11	72097009	73175210
	MTNR1B	European	rs10830963	11	92367047	93027411
	CCND2	European	rs11063069	12	4052027	4676494
	KLHDC5	European	rs10842994	12	27608603	28270112
	HMGA2	European	rs1531343	12	65865202	66604752
	TSPAN8/LGR5	European	rs7955901	12	71083189	71967270
	MPHOSPH9	EastAsian,European,Hispanic,SouthAsian	rs1727313	12	123081861	124213697
	SGCG	SouthAsian	rs9552911	13	23527815	24170303
	SPRY2	European	rs1359790	13	80339405	81017156
	RASGRP1	EastAsian	rs7403531	15	38517614	39183891
	C2CD4A-C2CD4B	EastAsian	rs7172432	15	62082611	62718283
	HMG20A	European	rs7177055	15	77081959	78156991
	ZFAND6	European	rs11634397	15	80039456	80737870
	AP3S2	SouthAsian	rs2028299	15	90060038	90751805
	PRC1	European	rs12899811	15	91147686	91866862
	FTO	European	rs11642841	16	53497506	54145673
	BCAR1	European	rs7202877	16	74929203	75606402
	SRR	EastAsian	rs391300	17	1717079	2549904
	SLC16A13	EastAsian	rs312457	17	6639054	7262630
	LAMA1	European	rs8090011	18	6742911	7383747
	MC4R	European	rs11873305	18	57428779	58392941
	BCL2	European,AfricanAmerican	rs12454712	18	60545884	61145884
	CILP2	European	rs10401969	19	19009143	20092250
	PEPD	EastAsian	rs3786897	19	33580000	34287962
	GIPR	European	rs8108269	19	45848237	46472777
	DUSP9	European	rs5945326	X	152533152	153214603
	(1) hg19 build
