# Supplementary material for: Diverse type 2 diabetes genetic risk factors functionally converge in a phenotype-focused gene network
Source: PLoS Comput Biol. 2017 Oct 23;13(10):e1005816. doi: 10.1371/journal.pcbi.1005816 (PMC5667928; doi:10.1371/journal.pcbi.1005816)
Supplement: S5 Table — (XLSX) [file pcbi.1005816.s018.xlsx]

## Sheet: enrichment_gwa_subgwa
	Com.1	Genes #2	"Mono-Syn"3			"GWA"4				"subGWA"5
			Genes #31	Nom. Pval.32	Ajust Pval.33	GWA Int #41	Nom. Pval42	Ajust Pval43	GWA Int #51	Nom. Pval52	Ajust Pval53
	3	896	0			27	0.0027	0.0475	115	0.26	1
	123	2046	1			39	0.0044	0.0763	199	0.24	0.99
	4	1977	15	0.00264	0.00527	38	0.023	0.34	233	0.004	0.0696
	5	2390	13	0.00146	0.00291	40	0.0334	0.46	267	0.0023	0.0406
	134	184	0			7	0.0846	0.8	29	0.24	0.99
	8	143	0			5	0.12	0.9	17	0.68	1
	127	810	0			19	0.14	0.93	97	0.54	1
	1	1253	0			26	0.15	0.95	143	0.53	1
	0	1956	0			32	0.28	1	239	0.006	0.1
	10	77	0			2	0.32	1	10	0.54	1
	7	647	0			14	0.4	1	75	0.85	1
	186	578	1			11	0.56	1	77	0.21	0.98
	6	1334	2			21	0.76	1	157	0.27	1
	2	1008	0			14	0.92	1	118	0.52	1
	153	21	-			0	-	-	0	-	-
	172	23	-			0	-	-	0	-	-
	101	29	-			0	-	-	0	-	-
	9	364	-			0	-	-	7	0.98	1
	1 Community name. Only 18 of 228 communities that included at least 20 genes were considered.
	2 Number of genes included in a specific community
	3 Enrichment test by considering 32 genes associated with monogenic or syndromic of diabetes (“mono-syn”)
	31 Number of “mono-syn” genes in a specific community
	32 Empirical p-value and 33 adjusted p-value of the enrichment in “mono-syn” genes in a specific community
	4 Enrichment test by considering 579 genes harbored by 72 T2D risk GWA intervals
	41 Number of GWA intervals harboring at least one gene in a given community
	42 Empirical p-value and 43 adjusted p-value of the enrichment in “GWA” intervals including at least one gene in a given community.
	5 Enrichment test by considering 4150 genes harbored by 613 T2D risk subGWA intervals
	51 Number of GWA intervals harboring at least one gene in a given community
	52 Empirical p-value and 53 adjusted p-value of the enrichment in “subGWA” intervals including at least one gene in a given community.
