# Supplementary material for: Diverse type 2 diabetes genetic risk factors functionally converge in a phenotype-focused gene network
Source: PLoS Comput Biol. 2017 Oct 23;13(10):e1005816. doi: 10.1371/journal.pcbi.1005816 (PMC5667928; doi:10.1371/journal.pcbi.1005816)
Supplement: S6 Table — (XLSX) [file pcbi.1005816.s019.xlsx]

## Sheet: Enrichment_PTVS
1
	Ethnic Group2	Community3	Nom. Pval.4	Ajust. Pval.5	# Genes Com6
	Hispanic	5	0.0003	0.0138	45
	SAsian	5	0.0004	0.0138	51
	AfrAmer	5	0.0086	0.15	42
	EAsian	5	0.0088	0.16	40
	Eur	123	0.012	0.17	32
	Eur	2	0.0176	0.2	21
	EAsian	123	0.0347	0.34	32
	SAsian	0	0.0482	0.42	36
	1 Here we considered the 300 genes associated with lowest p-value of a SKAT-0 test performed
	by considering only variants predicted to lead to protein-truncation and for each of the 5 ethnic-specific case-control sample sets
	2 Individuals of five major ethnic groups European (Eur) , South Asian (SAsian), East Asian (EAsian), Hispanic and African-American (AfrAmer)
	4 Nominal P-value
	5 FDR Adjusted P-value
	6 Number of genes including T2D risk exome variants in a given community
