# Supplementary material for: Diverse type 2 diabetes genetic risk factors functionally converge in a phenotype-focused gene network
Source: PLoS Comput Biol. 2017 Oct 23;13(10):e1005816. doi: 10.1371/journal.pcbi.1005816 (PMC5667928; doi:10.1371/journal.pcbi.1005816)
Supplement: S7 Table — (XLSX) [file pcbi.1005816.s020.xlsx]

## Sheet: Variation_Number_Genes_PTVS
	# Genes1	Ethnic Group2	Community3	Ajust. Pval.4	# Genes Com5
	150	AfrAmer	5	0.0064	29
	300	Hispanic	5	0.0138	45
	300	SAsian	5	0.0138	51
	500	Hispanic	5	0.0003	73
	500	EAsian	5	0.0004	76
	500	SAsian	5	0.007	78
	750	EAsian	5	<10-5	109
	750	SAsian	5	<10-5	115
	750	AfrAmer	5	0.0003	107
	1000	EAsian	5	<10-5	146
	1000	Hispanic	5	<10-5	146
	1000	SAsian	5	<10-5	152
	1000	AfrAmer	5	0.00938	135
	1 Number of considered genes
	2 Individuals of five major ethnic groups European (Eur) , South Asian (SAsian), East Asian (EAsian), Hispanic and African-American (AfrAmer)
	3 Community genes name
	4 FDR ajusted p-value
	5 Number of genes including T2D risk exome variants in a given community
