# Supplementary material for: Diverse type 2 diabetes genetic risk factors functionally converge in a phenotype-focused gene network
Source: PLoS Comput Biol. 2017 Oct 23;13(10):e1005816. doi: 10.1371/journal.pcbi.1005816 (PMC5667928; doi:10.1371/journal.pcbi.1005816)
Supplement: S8 Table — (XLSX) [file pcbi.1005816.s021.xlsx]

## Sheet: gene_com5
ENSG00000167693
ENSG00000198099
ENSG00000103507
ENSG00000171402
ENSG00000103502
ENSG00000163884
ENSG00000117215
ENSG00000139344
ENSG00000215883
ENSG00000167741
ENSG00000167695
ENSG00000108786
ENSG00000204599
ENSG00000213218
ENSG00000102125
ENSG00000101935
ENSG00000215644
ENSG00000059804
ENSG00000136810
ENSG00000168291
ENSG00000147592
ENSG00000231618
ENSG00000079462
ENSG00000152620
ENSG00000135077
ENSG00000148965
ENSG00000146085
ENSG00000108733
ENSG00000166347
ENSG00000147576
ENSG00000135297
ENSG00000147571
ENSG00000176387
ENSG00000066813
ENSG00000177706
ENSG00000099256
ENSG00000123009
ENSG00000115325
ENSG00000203880
ENSG00000135617
ENSG00000163864
ENSG00000163644
ENSG00000167522
ENSG00000166128
ENSG00000023839
ENSG00000145192
ENSG00000132825
ENSG00000105723
ENSG00000169814
ENSG00000214113
ENSG00000163466
ENSG00000204195
ENSG00000177143
ENSG00000099377
ENSG00000152034
ENSG00000133665
ENSG00000255561
ENSG00000162601
ENSG00000162600
ENSG00000023909
ENSG00000141338
ENSG00000172260
ENSG00000165055
ENSG00000127948
ENSG00000165695
ENSG00000153253
ENSG00000126010
ENSG00000145040
ENSG00000109424
ENSG00000153093
ENSG00000119689
ENSG00000119688
ENSG00000138741
ENSG00000133063
ENSG00000115457
ENSG00000157978
ENSG00000116157
ENSG00000133317
ENSG00000258941
ENSG00000141027
ENSG00000133313
ENSG00000166783
ENSG00000165478
ENSG00000185721
ENSG00000099769
ENSG00000008394
ENSG00000101577
ENSG00000165675
ENSG00000149809
ENSG00000158125
ENSG00000204174
ENSG00000164879
ENSG00000130988
ENSG00000010932
ENSG00000236236
ENSG00000129187
ENSG00000145451
ENSG00000183607
ENSG00000119912
ENSG00000119915
ENSG00000119917
ENSG00000137509
ENSG00000155622
ENSG00000182704
ENSG00000232357
ENSG00000116791
ENSG00000060491
ENSG00000196449
ENSG00000174738
ENSG00000112299
ENSG00000180287
LRG_245
ENSG00000076258
ENSG00000167118
ENSG00000006025
ENSG00000117682
ENSG00000085377
ENSG00000165124
ENSG00000116771
ENSG00000130347
ENSG00000151014
ENSG00000145850
ENSG00000176974
ENSG00000140798
ENSG00000151632
ENSG00000197953
ENSG00000125522
ENSG00000073734
ENSG00000134240
ENSG00000100288
ENSG00000093217
ENSG00000097021
ENSG00000103994
ENSG00000075420
ENSG00000171747
ENSG00000142484
ENSG00000140481
ENSG00000106546
ENSG00000124217
ENSG00000171234
ENSG00000124212
ENSG00000013364
ENSG00000107014
ENSG00000106018
ENSG00000072518
ENSG00000142178
ENSG00000155846
ENSG00000069764
ENSG00000241878
ENSG00000068366
ENSG00000152270
ENSG00000105464
ENSG00000093144
ENSG00000137364
ENSG00000215077
ENSG00000118418
ENSG00000079459
ENSG00000134201
ENSG00000153707
ENSG00000181631
ENSG00000160882
ENSG00000179869
ENSG00000110169
ENSG00000231608
ENSG00000106384
ENSG00000156096
ENSG00000131748
ENSG00000143845
ENSG00000185950
ENSG00000188089
ENSG00000135912
ENSG00000105607
ENSG00000034693
ENSG00000183828
ENSG00000135919
ENSG00000225312
ENSG00000183044
ENSG00000127220
ENSG00000180098
ENSG00000206324
ENSG00000226215
ENSG00000176155
ENSG00000176153
ENSG00000132693
ENSG00000118520
ENSG00000184557
ENSG00000175600
ENSG00000157911
ENSG00000166800
ENSG00000146166
ENSG00000036473
ENSG00000247626
ENSG00000138823
ENSG00000115919
ENSG00000132855
ENSG00000135821
ENSG00000186951
ENSG00000145321
ENSG00000137992
ENSG00000109255
ENSG00000188394
ENSG00000141526
ENSG00000237289
ENSG00000215695
ENSG00000111012
ENSG00000172070
ENSG00000125458
ENSG00000188710
ENSG00000127954
ENSG00000021762
ENSG00000225635
ENSG00000137198
ENSG00000136110
ENSG00000213599
ENSG00000138356
ENSG00000091140
ENSG00000108381
ENSG00000166793
ENSG00000105135
ENSG00000115866
ENSG00000138688
ENSG00000087995
ENSG00000268548
ENSG00000205560
ENSG00000187553
ENSG00000071677
ENSG00000187554
ENSG00000119125
ENSG00000115461
ENSG00000227642
ENSG00000180071
ENSG00000162928
ENSG00000146233
ENSG00000119431
ENSG00000164402
ENSG00000154258
ENSG00000136750
ENSG00000185736
ENSG00000172817
ENSG00000185739
ENSG00000172497
ENSG00000165862
ENSG00000164951
ENSG00000196839
ENSG00000077044
ENSG00000204099
ENSG00000158825
ENSG00000090238
ENSG00000119900
ENSG00000100344
ENSG00000100348
ENSG00000148459
ENSG00000174705
ENSG00000116906
ENSG00000110013
ENSG00000122986
ENSG00000121769
ENSG00000234770
ENSG00000117507
ENSG00000085563
ENSG00000104375
ENSG00000121764
ENSG00000174099
ENSG00000116748
ENSG00000007001
ENSG00000206549
ENSG00000104835
ENSG00000006695
ENSG00000116745
ENSG00000235194
ENSG00000120586
ENSG00000185559
ENSG00000099956
ENSG00000086544
ENSG00000120211
ENSG00000231852
ENSG00000099797
ENSG00000142002
ENSG00000184860
ENSG00000110195
ENSG00000151229
ENSG00000197763
ENSG00000125533
ENSG00000113407
ENSG00000008405
ENSG00000119973
ENSG00000169239
ENSG00000168268
ENSG00000236959
ENSG00000107372
ENSG00000198650
ENSG00000075413
ENSG00000183814
ENSG00000100652
ENSG00000185418
ENSG00000171462
ENSG00000140876
ENSG00000106538
ENSG00000012779
ENSG00000072506
ENSG00000185149
ENSG00000125629
ENSG00000142655
ENSG00000134184
ENSG00000143278
ENSG00000156395
ENSG00000180479
ENSG00000198431
ENSG00000160097
ENSG00000169347
ENSG00000102100
ENSG00000106624
ENSG00000166123
ENSG00000102109
ENSG00000183921
ENSG00000197165
ENSG00000065833
ENSG00000167780
ENSG00000131480
ENSG00000111713
ENSG00000111716
ENSG00000118402
ENSG00000082641
ENSG00000168748
ENSG00000105854
ENSG00000152642
ENSG00000105856
ENSG00000043591
ENSG00000105852
ENSG00000198691
ENSG00000117859
ENSG00000187800
ENSG00000012174
ENSG00000169692
ENSG00000142784
ENSG00000169696
ENSG00000142789
ENSG00000169169
ENSG00000107331
ENSG00000167325
ENSG00000131269
ENSG00000213901
ENSG00000166321
ENSG00000213908
ENSG00000240224
ENSG00000152700
ENSG00000183077
ENSG00000131791
ENSG00000111684
ENSG00000215193
ENSG00000166819
ENSG00000166816
ENSG00000091972
ENSG00000147155
ENSG00000149313
ENSG00000158258
ENSG00000114054
ENSG00000069535
ENSG00000156170
ENSG00000184381
ENSG00000177830
ENSG00000188676
ENSG00000187048
ENSG00000115677
ENSG00000133794
ENSG00000132840
ENSG00000168412
ENSG00000084774
ENSG00000135838
ENSG00000163686
ENSG00000168389
ENSG00000173432
ENSG00000153113
ENSG00000148848
ENSG00000206562
ENSG00000188257
ENSG00000180011
ENSG00000166788
ENSG00000166787
LRG_229
ENSG00000163536
ENSG00000226306
ENSG00000169903
ENSG00000186838
ENSG00000103485
ENSG00000169908
ENSG00000142920
ENSG00000145020
ENSG00000145029
ENSG00000162951
ENSG00000162482
ENSG00000010165
ENSG00000179165
ENSG00000005339
ENSG00000173531
ENSG00000173281
ENSG00000164414
ENSG00000011198
ENSG00000164100
ENSG00000163344
ENSG00000268779
ENSG00000182035
ENSG00000126368
ENSG00000240849
ENSG00000157593
ENSG00000196228
ENSG00000025423
ENSG00000158104
ENSG00000172482
ENSG00000116005
ENSG00000173627
ENSG00000224824
ENSG00000197496
ENSG00000112541
ENSG00000166228
ENSG00000137561
ENSG00000266198
ENSG00000164303
ENSG00000268173
ENSG00000005249
ENSG00000081479
ENSG00000165092
ENSG00000159346
ENSG00000158748
ENSG00000225607
ENSG00000119801
ENSG00000159348
ENSG00000116171
ENSG00000196177
ENSG00000121774
LRG_228
ENSG00000170634
ENSG00000167315
ENSG00000110619
ENSG00000154930
ENSG00000128059
ENSG00000137411
ENSG00000145545
ENSG00000128564
ENSG00000183715
ENSG00000145839
ENSG00000100243
ENSG00000100714
ENSG00000133935
ENSG00000148734
ENSG00000154027
ENSG00000121351
ENSG00000155287
ENSG00000171903
ENSG00000174156
ENSG00000155282
ENSG00000197977
LRG_132
ENSG00000125505
ENSG00000152256
ENSG00000152254
ENSG00000214435
ENSG00000167468
ENSG00000182827
ENSG00000132911
ENSG00000164128
ENSG00000164129
ENSG00000005469
ENSG00000151729
ENSG00000151726
ENSG00000164120
ENSG00000198643
ENSG00000140465
ENSG00000171720
ENSG00000171723
ENSG00000100665
ENSG00000026652
ENSG00000134864
ENSG00000124275
ENSG00000176715
ENSG00000269602
ENSG00000116353
ENSG00000100867
ENSG00000170412
ENSG00000143797
ENSG00000175287
ENSG00000265111
ENSG00000171097
ENSG00000128383
ENSG00000168081
ENSG00000012504
ENSG00000039560
ENSG00000083720
ENSG00000111701
ENSG00000087460
ENSG00000134684
ENSG00000187838
ENSG00000012983
ENSG00000176194
ENSG00000107929
ENSG00000169682
ENSG00000022840
ENSG00000181092
ENSG00000038945
ENSG00000169174
ENSG00000171388
ENSG00000124587
ENSG00000213316
ENSG00000093010
ENSG00000128039
ENSG00000135932
ENSG00000166311
ENSG00000168792
ENSG00000078549
ENSG00000131781
ENSG00000111144
ENSG00000143409
ENSG00000178921
ENSG00000176136
ENSG00000178922
ENSG00000166863
ENSG00000162836
ENSG00000184210
ENSG00000162877
ENSG00000138801
ENSG00000142684
ENSG00000118298
ENSG00000183395
ENSG00000166263
ENSG00000177192
ENSG00000177666
ENSG00000102539
ENSG00000177669
ENSG00000187483
ENSG00000187486
ENSG00000106853
ENSG00000243811
ENSG00000187714
ENSG00000179094
ENSG00000181472
ENSG00000188266
ENSG00000185973
ENSG00000226460
ENSG00000187134
ENSG00000146457
ENSG00000189409
ENSG00000163541
ENSG00000163545
ENSG00000062194
ENSG00000198721
ENSG00000250741
ENSG00000109472
ENSG00000128311
ENSG00000162496
ENSG00000229353
ENSG00000164124
ENSG00000067704
ENSG00000136628
ENSG00000164933
ENSG00000112425
ENSG00000172348
ENSG00000172345
ENSG00000090857
ENSG00000172831
ENSG00000242515
ENSG00000172340
ENSG00000138796
ENSG00000100523
ENSG00000183668
ENSG00000138029
ENSG00000186281
ENSG00000132635
ENSG00000165475
ENSG00000025434
ENSG00000173638
ENSG00000157617
ENSG00000011052
ENSG00000133433
ENSG00000204335
ENSG00000164687
ENSG00000130203
ENSG00000130208
ENSG00000130300
ENSG00000164331
ENSG00000164330
ENSG00000100418
ENSG00000100416
ENSG00000119969
ENSG00000173239
ENSG00000100412
ENSG00000165533
ENSG00000182752
ENSG00000010270
ENSG00000171724
ENSG00000196361
ENSG00000196670
ENSG00000204237
ENSG00000254154
ENSG00000103066
ENSG00000006071
ENSG00000155189
ENSG00000124588
ENSG00000130338
ENSG00000049239
ENSG00000181873
ENSG00000164751
ENSG00000168959
ENSG00000019186
ENSG00000183729
ENSG00000145824
ENSG00000145794
ENSG00000011478
ENSG00000175567
ENSG00000175564
ENSG00000187733
ENSG00000196616
ENSG00000204941
ENSG00000230453
ENSG00000139044
ENSG00000104918
ENSG00000134216
ENSG00000106733
ENSG00000140675
ENSG00000005471
ENSG00000197696
ENSG00000167208
ENSG00000117528
ENSG00000124116
ENSG00000159792
ENSG00000129151
ENSG00000129159
ENSG00000134851
ENSG00000134852
ENSG00000151576
ENSG00000103018
ENSG00000179715
ENSG00000087299
ENSG00000104827
ENSG00000104823
ENSG00000053371
ENSG00000180902
ENSG00000174032
ENSG00000134326
ENSG00000143257
ENSG00000134324
ENSG00000198189
ENSG00000243135
ENSG00000124802
ENSG00000243137
ENSG00000243130
ENSG00000107736
ENSG00000161896
ENSG00000151376
ENSG00000160058
ENSG00000198160
ENSG00000110395
ENSG00000120948
ENSG00000120942
ENSG00000228695
ENSG00000131069
ENSG00000158901
ENSG00000057252
ENSG00000168765
ENSG00000131067
ENSG00000113600
ENSG00000106049
ENSG00000105255
ENSG00000160439
ENSG00000140505
ENSG00000114439
ENSG00000047056
ENSG00000183018
ENSG00000147535
ENSG00000108846
ENSG00000108849
ENSG00000167476
ENSG00000183010
ENSG00000168781
ENSG00000036530
ENSG00000106993
ENSG00000106992
ENSG00000118514
ENSG00000111602
ENSG00000109084
ENSG00000230630
ENSG00000178425
ENSG00000067064
ENSG00000120832
ENSG00000120833
ENSG00000239713
ENSG00000183748
ENSG00000135324
ENSG00000140955
ENSG00000168303
ENSG00000168306
ENSG00000115380
ENSG00000221977
ENSG00000128951
ENSG00000115386
ENSG00000248098
ENSG00000131844
ENSG00000261910
ENSG00000084754
ENSG00000177181
ENSG00000095321
ENSG00000095637
ENSG00000123130
ENSG00000131686
ENSG00000071462
ENSG00000132793
ENSG00000241644
ENSG00000163959
ENSG00000135929
ENSG00000163221
ENSG00000168546
ENSG00000268579
ENSG00000108932
ENSG00000138308
ENSG00000004799
ENSG00000226634
ENSG00000128829
ENSG00000186529
ENSG00000059691
ENSG00000186526
ENSG00000118777
ENSG00000112294
ENSG00000114491
ENSG00000108591
ENSG00000002933
ENSG00000141485
ENSG00000172828
ENSG00000067113
ENSG00000164434
ENSG00000147955
ENSG00000090861
ENSG00000144681
ENSG00000172350
ENSG00000268757
ENSG00000172824
ENSG00000138018
ENSG00000052802
ENSG00000101974
ENSG00000126432
ENSG00000127125
ENSG00000167904
ENSG00000173198
ENSG00000167900
ENSG00000137760
ENSG00000136143
ENSG00000206409
ENSG00000175329
ENSG00000164326
ENSG00000063015
ENSG00000170890
ENSG00000239672
ENSG00000170899
ENSG00000155666
ENSG00000144199
ENSG00000206395
ENSG00000091622
ENSG00000153904
ENSG00000001630
ENSG00000204228
ENSG00000104549
ENSG00000139874
ENSG00000263528
ENSG00000170099
ENSG00000130304
ENSG00000130653
ENSG00000154917
ENSG00000113389
ENSG00000140043
ENSG00000122971
ENSG00000158786
ENSG00000164211
ENSG00000099984
ENSG00000205060
ENSG00000174177
ENSG00000130787
ENSG00000104760
LRG_336
ENSG00000072310
ENSG00000007933
ENSG00000117394
ENSG00000017427
ENSG00000170271
LRG_118
ENSG00000073067
ENSG00000112855
ENSG00000072080
ENSG00000104904
ENSG00000113161
ENSG00000112964
ENSG00000134202
ENSG00000144366
ENSG00000139055
LRG_5
ENSG00000037474
LRG_7
LRG_3
ENSG00000160179
ENSG00000089006
ENSG00000124102
ENSG00000140443
ENSG00000100600
LRG_200
ENSG00000197353
ENSG00000265027
ENSG00000234704
ENSG00000072778
ENSG00000125454
ENSG00000123453
ENSG00000160688
ENSG00000234032
ENSG00000197641
ENSG00000174990
ENSG00000006534
ENSG00000133818
ENSG00000134443
ENSG00000134440
ENSG00000134330
ENSG00000134333
ENSG00000106617
ENSG00000068120
ENSG00000134339
ENSG00000198754
ENSG00000160200
ENSG00000151365
ENSG00000150768
ENSG00000160209
ENSG00000100116
ENSG00000124496
ENSG00000131471
ENSG00000131473
ENSG00000103642
ENSG00000111725
ENSG00000213926
ENSG00000064687
ENSG00000178700
ENSG00000166743
ENSG00000132170
ENSG00000175003
ENSG00000016391
ENSG00000135002
ENSG00000113615
ENSG00000169154
ENSG00000128050
ENSG00000167311
ENSG00000167642
ENSG00000143627
ENSG00000124253
ENSG00000032444
ENSG00000160111
ENSG00000156219
ENSG00000213339
ENSG00000105887
ENSG00000105550
ENSG00000105552
ENSG00000131373
ENSG00000065154
ENSG00000237627
ENSG00000177463
ENSG00000177465
ENSG00000109072
ENSG00000150907
ENSG00000088766
ENSG00000144596
ENSG00000162813
ENSG00000166840
ENSG00000179115
ENSG00000105953
ENSG00000105954
ENSG00000173262
ENSG00000189403
ENSG00000132323
ENSG00000188828
ENSG00000149124
ENSG00000149435
ENSG00000132326
ENSG00000070669
ENSG00000087157
ENSG00000091986
ENSG00000240303
ENSG00000152463
ENSG00000175497
ENSG00000065882
ENSG00000109181
ENSG00000172031
ENSG00000111058
ENSG00000205669
ENSG00000021852
ENSG00000118162
ENSG00000135778
ENSG00000183833
ENSG00000105398
ENSG00000163788
ENSG00000133124
ENSG00000146678
ENSG00000157326
ENSG00000146674
ENSG00000132746
ENSG00000169972
ENSG00000132744
ENSG00000182199
ENSG00000115828
ENSG00000142973
ENSG00000186867
ENSG00000250722
ENSG00000170445
ENSG00000163762
ENSG00000073737
ENSG00000070031
ENSG00000187021
ENSG00000114480
ENSG00000239900
ENSG00000136371
ENSG00000245848
ENSG00000236178
ENSG00000115758
ENSG00000066322
ENSG00000162365
ENSG00000162368
ENSG00000145103
ENSG00000145107
ENSG00000157637
ENSG00000254550
ENSG00000167910
ENSG00000077463
ENSG00000173610
ENSG00000074660
ENSG00000173614
ENSG00000233076
ENSG00000172216
ENSG00000146476
ENSG00000174343
ENSG00000174697
ENSG00000080511
ENSG00000196748
ENSG00000254778
ENSG00000141127
ENSG00000074842
ENSG00000144182
ENSG00000134716
ENSG00000242221
ENSG00000138463
ENSG00000196344
ENSG00000149948
ENSG00000257770
ENSG00000144749
ENSG00000113971
ENSG00000158773
ENSG00000101413
ENSG00000168300
ENSG00000130821
ENSG00000154217
ENSG00000122707
ENSG00000141720
ENSG00000159131
ENSG00000130649
ENSG00000116704
ENSG00000139197
ENSG00000264717
ENSG00000023572
ENSG00000140057
ENSG00000099998
ENSG00000006659
ENSG00000183741
ENSG00000099992
ENSG00000181856
ENSG00000148702
ENSG00000101670
ENSG00000100075
ENSG00000159224
ENSG00000101076
ENSG00000100078
ENSG00000159228
ENSG00000149089
ENSG00000174238
ENSG00000076351
ENSG00000100298
ENSG00000269031
ENSG00000107223
ENSG00000100294
ENSG00000117479
ENSG00000155096
ENSG00000128285
ENSG00000130005
ENSG00000112972
ENSG00000228357
ENSG00000146904
ENSG00000126860
ENSG00000164172
ENSG00000150656
ENSG00000198963
ENSG00000198610
ENSG00000140459
ENSG00000198618
ENSG00000086696
ENSG00000171848
ENSG00000021461
ENSG00000183696
ENSG00000171435
ENSG00000124713
ENSG00000222019
ENSG00000155893
ENSG00000075239
ENSG00000175121
ENSG00000151790
ENSG00000104808
ENSG00000079156
ENSG00000113758
ENSG00000023191
ENSG00000224051
ENSG00000224721
ENSG00000234906
ENSG00000144227
ENSG00000160216
ENSG00000169302
ENSG00000113594
ENSG00000171596
ENSG00000224290
ENSG00000183963
ENSG00000176903
ENSG00000124003
ENSG00000116120
ENSG00000101417
ENSG00000082684
ENSG00000139219
ENSG00000160584
ENSG00000139684
ENSG00000069667
ENSG00000187840
ENSG00000198542
ENSG00000094963
ENSG00000167674
ENSG00000064763
ENSG00000167676
ENSG00000049769
ENSG00000151224
ENSG00000167103
ENSG00000166986
ENSG00000183032
ENSG00000189052
ENSG00000159423
ENSG00000103740
ENSG00000111666
ENSG00000106086
ENSG00000130766
ENSG00000105967
ENSG00000167588
ENSG00000163803
ENSG00000184344
ENSG00000181192
ENSG00000168452
ENSG00000185838
ENSG00000076685
ENSG00000084207
ENSG00000157131
ENSG00000226467
ENSG00000119711
ENSG00000139194
ENSG00000119714
ENSG00000099194
ENSG00000109193
ENSG00000205678
ENSG00000168216
ENSG00000226437
ENSG00000139433
ENSG00000114650
ENSG00000163794
ENSG00000108825
ENSG00000162512
ENSG00000108950
ENSG00000115290
ENSG00000138678
ENSG00000265832
ENSG00000165983
ENSG00000126522
ENSG00000214517
ENSG00000204022
ENSG00000188909
ENSG00000204020
ENSG00000204021
ENSG00000067829
ENSG00000157005
ENSG00000183747
ENSG00000146247
ENSG00000172113
ENSG00000163485
ENSG00000136305
ENSG00000149131
ENSG00000172375
ENSG00000138075
ENSG00000138074
ENSG00000054983
ENSG00000108557
ENSG00000267561
ENSG00000169891
ENSG00000169895
ENSG00000166439
ENSG00000108510
ENSG00000047230
ENSG00000144130
ENSG00000172201
ENSG00000179918
ENSG00000173153
ENSG00000138459
ENSG00000132394
ENSG00000139988
ENSG00000227567
ENSG00000138109
ENSG00000182168
ENSG00000113966
ENSG00000126251
ENSG00000173085
ENSG00000116133
ENSG00000130812
ENSG00000164904
ENSG00000255961
ENSG00000141378
ENSG00000224916
ENSG00000129933
ENSG00000104325
ENSG00000166532
ENSG00000254615
ENSG00000010282
ENSG00000122912
ENSG00000213648
ENSG00000113369
ENSG00000089154
ENSG00000145740
ENSG00000168925
ENSG00000168928
ENSG00000198814
ENSG00000100593
ENSG00000011485
ENSG00000159231
ENSG00000153815
ENSG00000196639
ENSG00000151093
ENSG00000110721
ENSG00000196620
ENSG00000150672
ENSG00000152213
ENSG00000150540
ENSG00000234507
ENSG00000175336
ENSG00000170262
ENSG00000182575
ENSG00000159723
ENSG00000185238
ENSG00000005421
ENSG00000164163
ENSG00000233323
ENSG00000185231
ENSG00000133805
ENSG00000196139
ENSG00000175806
ENSG00000203857
ENSG00000110921
ENSG00000161533
ENSG00000196136
ENSG00000170854
ENSG00000171105
ENSG00000110583
ENSG00000124701
ENSG00000170323
ENSG00000197888
ENSG00000107854
ENSG00000104812
ENSG00000180488
ENSG00000144233
ENSG00000169087
ENSG00000156521
ENSG00000129219
ENSG00000183971
ENSG00000197249
ENSG00000231974
ENSG00000256612
ENSG00000117448
ENSG00000183979
ENSG00000197241
ENSG00000176919
ENSG00000197711
ENSG00000129214
ENSG00000182979
ENSG00000197712
ENSG00000131187
ENSG00000102195
ENSG00000243678
ENSG00000082146
ENSG00000075643
ENSG00000231116
ENSG00000262694
ENSG00000204842
ENSG00000160862
ENSG00000175066
ENSG00000160868
ENSG00000110455
ENSG00000170522
ENSG00000243478
ENSG00000164932
ENSG00000262077
ENSG00000135577
ENSG00000131055
ENSG00000189266
ENSG00000143198
ENSG00000143199
ENSG00000106077
ENSG00000161999
ENSG00000143196
ENSG00000255835
ENSG00000103024
ENSG00000134827
ENSG00000123095
ENSG00000215906
ENSG00000065427
ENSG00000167113
ENSG00000106305
ENSG00000167720
ENSG00000150967
ENSG00000160710
ENSG00000088826
ENSG00000178473
ENSG00000160326
ENSG00000065621
ENSG00000124523
ENSG00000139531
ENSG00000132437
ENSG00000105971
ENSG00000105974
ENSG00000204444
ENSG00000112874
ENSG00000177984
ENSG00000123384
ENSG00000143774
ENSG00000168955
ENSG00000156650
ENSG00000175155
ENSG00000135917
ENSG00000178980
ENSG00000162769
ENSG00000102575
ENSG00000048392
ENSG00000255154
ENSG00000229644
ENSG00000111275
ENSG00000146072
ENSG00000111271
ENSG00000146070
ENSG00000136881
ENSG00000131238
ENSG00000231924
ENSG00000167281
ENSG00000177791
ENSG00000177272
ENSG00000163586
ENSG00000163581
ENSG00000101443
ENSG00000132763
ENSG00000105198
ENSG00000241697
ENSG00000105355
ENSG00000166535
ENSG00000153002
ENSG00000182379
ENSG00000157017
ENSG00000163746
ENSG00000145293
ENSG00000119630
ENSG00000101444
ENSG00000070019
ENSG00000133742
ENSG00000141458
ENSG00000114735
ENSG00000105755
ENSG00000185751
ENSG00000162438
ENSG00000138061
ENSG00000004455
ENSG00000162433
ENSG00000108018
ENSG00000162188
ENSG00000087076
ENSG00000126461
ENSG00000166401
ENSG00000166402
ENSG00000135226
ENSG00000101276
ENSG00000154478
ENSG00000157306
ENSG00000225950
ENSG00000180304
ENSG00000233276
ENSG00000133104
ENSG00000164897
ENSG00000164379
ENSG00000165283
ENSG00000265972
ENSG00000138115
ENSG00000182793
ENSG00000147852
ENSG00000101180
ENSG00000125863
ENSG00000159337
ENSG00000126266
ENSG00000156689
ENSG00000101473
ENSG00000132965
ENSG00000101474
ENSG00000164978
ENSG00000255974
ENSG00000073417
ENSG00000086475
ENSG00000110002
ENSG00000196923
ENSG00000206527
ENSG00000235134
ENSG00000213638
ENSG00000101986
ENSG00000085491
ENSG00000183560
ENSG00000198805
ENSG00000091704
ENSG00000135744
ENSG00000183569
ENSG00000122584
ENSG00000122585
ENSG00000116874
ENSG00000174327
ENSG00000005187
ENSG00000161610
ENSG00000123843
ENSG00000170190
ENSG00000130066
ENSG00000154898
ENSG00000185222
ENSG00000164398
ENSG00000197417
ENSG00000085788
ENSG00000151151
ENSG00000170840
ENSG00000110931
ENSG00000170848
ENSG00000182890
ENSG00000107669
ENSG00000072210
ENSG00000171136
ENSG00000170160
ENSG00000087253
ENSG00000160213
ENSG00000117054
ENSG00000197381
ENSG00000134365
ENSG00000085871
ENSG00000156531
ENSG00000230985
ENSG00000232839
ENSG00000164023
ENSG00000242110
ENSG00000198704
ENSG00000033050
ENSG00000100121
ENSG00000120053
ENSG00000120054
ENSG00000012660
ENSG00000134962
ENSG00000124608
ENSG00000037757
ENSG00000215009
ENSG00000160870
ENSG00000140943
ENSG00000125733
LRG_42
ENSG00000228128
ENSG00000113643
ENSG00000100003
ENSG00000183840
ENSG00000213366
ENSG00000134817
ENSG00000143162
ENSG00000134812
ENSG00000232414
ENSG00000091527
ENSG00000156006
ENSG00000169618
ENSG00000131730
ENSG00000084764
ENSG00000111640
ENSG00000088812
ENSG00000211450
ENSG00000211452
ENSG00000135697
ENSG00000132423
ENSG00000110203
ENSG00000103253
ENSG00000176894
ENSG00000134107
ENSG00000176890
ENSG00000102743
ENSG00000093134
ENSG00000123179
ENSG00000168679
ENSG00000145354
ENSG00000185813
ENSG00000122643
ENSG00000143942
ENSG00000105699
ENSG00000105698
ENSG00000132517
ENSG00000139410
ENSG00000184254
ENSG00000142544
ENSG00000043514
ENSG00000135218
ENSG00000163590
ENSG00000129596
ENSG00000184470
ENSG00000214530
ENSG00000264813
ENSG00000219073
ENSG00000114698
ENSG00000149084
ENSG00000241119
ENSG00000141933
ENSG00000157064
ENSG00000127257
ENSG00000141447
ENSG00000152782
ENSG00000104450
ENSG00000057149
ENSG00000132356
ENSG00000162409
ENSG00000137055
ENSG00000187094
ENSG00000162407
ENSG00000008311
ENSG00000116882
ENSG00000244509
ENSG00000166411
ENSG00000183549
ENSG00000070371
ENSG00000206495
ENSG00000137124
ENSG00000138615
ENSG00000137270
ENSG00000184924
ENSG00000005882
ENSG00000172954
ENSG00000172955
ENSG00000067221
ENSG00000138434
ENSG00000138439
ENSG00000154269
ENSG00000113396
ENSG00000132975
ENSG00000154262
ENSG00000136111
ENSG00000154265
ENSG00000173221
ENSG00000158526
ENSG00000196396
ENSG00000112238
ENSG00000182093
ENSG00000125255
ENSG00000170054
ENSG00000125257
ENSG00000206531
ENSG00000006625
ENSG00000134779
ENSG00000085465
ENSG00000133958
ENSG00000168906
ENSG00000168907
ENSG00000145725
ENSG00000148377
ENSG00000089775
ENSG00000164494
ENSG00000151498
ENSG00000103876
ENSG00000100024
ENSG00000154646
ENSG00000116649
ENSG00000154316
ENSG00000154310
ENSG00000085063
ENSG00000055147
ENSG00000204310
ENSG00000120265
ENSG00000072042
LRG_176
ENSG00000100938
ENSG00000105131
ENSG00000081760
ENSG00000130720
ENSG00000182551
ENSG00000145826
ENSG00000130299
ENSG00000140398
ENSG00000229894
ENSG00000198951
ENSG00000175868
ENSG00000117593
ENSG00000213759
ENSG00000145439
ENSG00000117594
ENSG00000161513
ENSG00000099810
ENSG00000170835
ENSG00000117602
ENSG00000203837
ENSG00000106780
ENSG00000197601
ENSG00000079102
ENSG00000101265
ENSG00000161267
ENSG00000183038
ENSG00000104870
ENSG00000185339
ENSG00000196407
ENSG00000104879
ENSG00000110697
LRG_331
ENSG00000164039
ENSG00000155506
ENSG00000100156
ENSG00000140718
ENSG00000103222
ENSG00000170231
ENSG00000123561
ENSG00000123560
ENSG00000102174
ENSG00000102172
ENSG00000197119
ENSG00000124615
ENSG00000170542
ENSG00000125741
ENSG00000158006
ENSG00000120088
ENSG00000117009
ENSG00000143374
ENSG00000167600
ENSG00000140577
ENSG00000170364
ENSG00000106258
ENSG00000110871
ENSG00000143179
ENSG00000131096
ENSG00000243989
ENSG00000169605
ENSG00000123983
ENSG00000184227
ENSG00000031698
ENSG00000096717
ENSG00000269846
ENSG00000211448
ENSG00000114021
ENSG00000135423
ENSG00000107897
ENSG00000175445
ENSG00000107890
ENSG00000096395
ENSG00000094841
ENSG00000184674
ENSG00000169047
ENSG00000147853
ENSG00000064886
ENSG00000109787
ENSG00000185803
ENSG00000119723
ENSG00000196586
ENSG00000123342
ENSG00000176244
ENSG00000176533
ENSG00000062485
ENSG00000228712
ENSG00000079435
ENSG00000069431
ENSG00000228716
ENSG00000114113
ENSG00000143416
ENSG00000109819
ENSG00000022267
ENSG00000109814
ENSG00000095574
ENSG00000163106
ENSG00000107159
ENSG00000132703
ENSG00000182318
ENSG00000188778
ENSG00000127080
ENSG00000166394
ENSG00000166396
ENSG00000166391
ENSG00000084674
ENSG00000141433
ENSG00000106927
ENSG00000205267
ENSG00000094975
ENSG00000141434
ENSG00000146701
ENSG00000147650
ENSG00000114204
ENSG00000114757
ENSG00000115159
ENSG00000014641
ENSG00000149212
ENSG00000127884
ENSG00000170390
ENSG00000108561
ENSG00000132386
ENSG00000166173
ENSG00000154415
ENSG00000151929
ENSG00000145384
ENSG00000179921
ENSG00000133169
ENSG00000141542
ENSG00000206329
ENSG00000165804
ENSG00000138135
ENSG00000165555
ENSG00000147872
ENSG00000091127
ENSG00000116981
ENSG00000116984
ENSG00000101327
ENSG00000214253
ENSG00000101323
ENSG00000204256
ENSG00000205309
ENSG00000173546
ENSG00000035862
ENSG00000119471
ENSG00000172893
ENSG00000112357
ENSG00000172890
ENSG00000179817
LRG_107
ENSG00000116213
ENSG00000236649
ENSG00000254647
ENSG00000180817
ENSG00000119655
ENSG00000186115
ENSG00000089163
ENSG00000145730
ENSG00000083782
ENSG00000121691
ENSG00000182048
ENSG00000148584
ENSG00000100031
ENSG00000100033
ENSG00000166603
ENSG00000186205
ENSG00000186204
ENSG00000157500
ENSG00000116678
ENSG00000160282
ENSG00000231213
ENSG00000121853
ENSG00000106128
ENSG00000076555
ENSG00000121671
ENSG00000140386
ENSG00000206256
ENSG00000204140
ENSG00000206258
ENSG00000116691
ENSG00000116690
ENSG00000168803
ENSG00000133835
ENSG00000175874
ENSG00000253352
ENSG00000203805
ENSG00000125246
ENSG00000205126
ENSG00000110048
ENSG00000107317
ENSG00000103365
ENSG00000102967
ENSG00000077984
ENSG00000150625
ENSG00000171793
ENSG00000087237
ENSG00000113790
ENSG00000104687
ENSG00000203797
ENSG00000107798
ENSG00000163792
ENSG00000144063
ENSG00000178035
ENSG00000128310
ENSG00000151689
ENSG00000108828
LRG_147
ENSG00000161671
ENSG00000269075
ENSG00000121073
ENSG00000168237
ENSG00000124370
ENSG00000111405
ENSG00000161813
ENSG00000197296
ENSG00000185013
ENSG00000185015
ENSG00000174876
ENSG00000178149
ENSG00000134297
ENSG00000143149
ENSG00000129317
ENSG00000203972
ENSG00000143815
ENSG00000143811
ENSG00000123992
ENSG00000269858
ENSG00000124570
ENSG00000161929
ENSG00000230308
ENSG00000139547
ENSG00000179142
ENSG00000135437
ENSG00000204414
ENSG00000004846
ENSG00000143727
ENSG00000135439
ENSG00000107882
ENSG00000167701
ENSG00000198457
ENSG00000134905
ENSG00000147488
ENSG00000102239
ENSG00000185875
ENSG00000102543
ENSG00000189162
ENSG00000156110
ENSG00000102547
ENSG00000143921
ENSG00000035687
ENSG00000178538
ENSG00000178537
ENSG00000021826
ENSG00000249967
ENSG00000136856
ENSG00000148450
ENSG00000188784
ENSG00000163283
ENSG00000136859
ENSG00000118137
ENSG00000105835
ENSG00000147003
ENSG00000204394
ENSG00000163114
ENSG00000065457
ENSG00000166548
ENSG00000108176
ENSG00000106341
ENSG00000248144
ENSG00000091262
ENSG00000163738
ENSG00000146281
ENSG00000132631
ENSG00000146282
ENSG00000063854
ENSG00000243955
ENSG00000115361
ENSG00000146733
ENSG00000132376
ENSG00000196305
ENSG00000147647
ENSG00000162735
ENSG00000162882
ENSG00000162390
ENSG00000133027
ENSG00000162396
ENSG00000138709
ENSG00000115419
ENSG00000165704
ENSG00000088002
ENSG00000166165
ENSG00000167969
ENSG00000167968
ENSG00000109572
ENSG00000114786
ENSG00000109576
ENSG00000122133
ENSG00000109771
ENSG00000157193
ENSG00000137106
ENSG00000187051
ENSG00000206338
ENSG00000112033
ENSG00000112031
ENSG00000162267
ENSG00000185499
ENSG00000138413
ENSG00000060982
ENSG00000127980
ENSG00000213818
ENSG00000138385
ENSG00000014257
ENSG00000101440
ENSG00000067992
ENSG00000113924
ENSG00000141086
ENSG00000084110
ENSG00000173208
LRG_254
ENSG00000165495
ENSG00000011376
ENSG00000186104
ENSG00000233151
ENSG00000174564
ENSG00000145703
ENSG00000116199
ENSG00000145708
ENSG00000173597
ENSG00000174483
ENSG00000121680
ENSG00000129673
ENSG00000198855
ENSG00000196498
ENSG00000182054
ENSG00000221878
ENSG00000141179
ENSG00000132330
ENSG00000228892
ENSG00000137252
ENSG00000173114
ENSG00000011201
ENSG00000113492
ENSG00000170145
ENSG00000168000
ENSG00000197594
ENSG00000116337
ENSG00000130707
ENSG00000159871
ENSG00000133475
ENSG00000126838
ENSG00000198931
ENSG00000158874
ENSG00000197444
ENSG00000197446
ENSG00000144115
ENSG00000090512
ENSG00000104524
ENSG00000197448
ENSG00000117620
ENSG00000121207
ENSG00000125695
ENSG00000125166
ENSG00000188419
ENSG00000175206
ENSG00000235307
ENSG00000143554
ENSG00000213699
ENSG00000140287
ENSG00000140284
ENSG00000049246
ENSG00000212553
ENSG00000236873
ENSG00000198736
ENSG00000139163
ENSG00000178026
ENSG00000182687
ENSG00000128309
ENSG00000103202
ENSG00000117480
ENSG00000170786
ENSG00000081181
ENSG00000213822
ENSG00000170965
ENSG00000096171
LRG_70
ENSG00000083123
ENSG00000160285
ENSG00000135537
ENSG00000181019
ENSG00000185000
ENSG00000123739
ENSG00000189221
ENSG00000143156
ENSG00000134757
ENSG00000213398
ENSG00000175198
ENSG00000156471
ENSG00000160752
ENSG00000065911
ENSG00000198203
ENSG00000106348
ENSG00000078098
ENSG00000093072
ENSG00000139574
ENSG00000117791
ENSG00000168393
ENSG00000126003
ENSG00000204406
ENSG00000179774
ENSG00000158615
ENSG00000110090
ENSG00000131142
ENSG00000103150
ENSG00000123505
ENSG00000185862
ENSG00000132142
ENSG00000219607
ENSG00000169714
ENSG00000038274
ENSG00000169710
ENSG00000103356
ENSG00000176454
ENSG00000007047
ENSG00000136487
ENSG00000135241
ENSG00000263344
ENSG00000142046
ENSG00000142513
ENSG00000179914
ENSG00000262569
ENSG00000189007
ENSG00000166575
ENSG00000166573
ENSG00000025708
ENSG00000055957
ENSG00000055955
ENSG00000215704
ENSG00000119673
ENSG00000215700
ENSG00000205758
ENSG00000079557
ENSG00000078070
ENSG00000133706
ENSG00000114770
ENSG00000114771
ENSG00000147100
ENSG00000180316
ENSG00000105223
ENSG00000105221
ENSG00000091039
ENSG00000127863
ENSG00000184207
ENSG00000148344
ENSG00000115138
ENSG00000114956
ENSG00000148343
ENSG00000184730
ENSG00000244067
ENSG00000166111
ENSG00000166118
ENSG00000186910
ENSG00000186919
ENSG00000109743
ENSG00000148834
ENSG00000080910
ENSG00000133636
ENSG00000138621
ENSG00000157184
ENSG00000141564
ENSG00000062282
ENSG00000180185
ENSG00000136444
ENSG00000165953
ENSG00000141349
ENSG00000137714
ENSG00000172456
ENSG00000147813
ENSG00000138400
ENSG00000115042
ENSG00000138398
ENSG00000108439
ENSG00000214274
ENSG00000138161
ENSG00000137825
ENSG00000137392
ENSG00000141741
ENSG00000188992
ENSG00000177000
ENSG00000119411
ENSG00000158516
ENSG00000112333
ENSG00000112337
ENSG00000112246
ENSG00000159398
ENSG00000119899
ENSG00000122787
ENSG00000104044
ENSG00000198843
ENSG00000182333
ENSG00000104043
ENSG00000089057
ENSG00000198848
ENSG00000177189
ENSG00000116833
ENSG00000232541
ENSG00000108602
ENSG00000130717
ENSG00000196502
ENSG00000197587
ENSG00000164190
ENSG00000168827
ENSG00000237763
ENSG00000151116
ENSG00000161011
ENSG00000001084
ENSG00000196478
[truncated: 390 more rows]
