# Supplementary material for: Diverse type 2 diabetes genetic risk factors functionally converge in a phenotype-focused gene network
Source: PLoS Comput Biol. 2017 Oct 23;13(10):e1005816. doi: 10.1371/journal.pcbi.1005816 (PMC5667928; doi:10.1371/journal.pcbi.1005816)
Supplement: S9 Table — (XLSX) [file pcbi.1005816.s022.xlsx]

## Sheet: set_genes_T2DPLN
		Name	Mono	GWA	Exome	AfrAmer	Hispanic	SAsian	EAsian		Mono	Monogenic and syndromic genes
		SLC2A2	1	0	0	0	0	0	0		GWA	Genes residing within 72 T2D-risk GWA intervals.
		CISD2	1	0	0	0	0	0	0		Exome	Genes impacted by T2D-risk PT-variants in the populations African-American (AfrAmer), Hispanic, East-Asian (EAsian) and South-Asian (SAsian) samples
		KCNJ11	1	0	0	0	0	0	0
		CEL	1	0	0	0	0	0	0		0	Absent
		PPARG	1	0	0	0	0	0	0		1	Present
		HADH	1	0	0	0	0	0	0
		HNF4A	1	0	0	0	0	0	0		Only genes with at least one direct link with another T2D risk gene in the Community 5 are represented in this Table.
		INS	1	0	0	0	0	0	0
		UCP2	1	0	0	0	0	0	0
		GLUD1	1	0	0	0	0	0	0
		INSR	1	0	0	0	0	0	0
		LMNA	1	0	0	0	0	0	0
		ABCC8	1	0	0	0	0	0	0
		SLC6A8	0	1	0	0	0	0	0
		ACADVL	0	1	0	0	0	0	0
		ADIPOQ	0	1	0	0	0	0	0
		PLIN1	0	1	0	0	0	0	0
		SERPINB5	0	1	0	0	0	0	0
		PTPLB	0	1	0	0	0	0	0
		CAD	0	1	0	0	0	0	0
		QPCTL	0	1	0	0	0	0	0
		ABCD1	0	1	0	0	0	0	0
		MAPRE3	0	1	0	0	0	0	0
		NT5C1A	0	1	0	0	0	0	0
		IDH2	0	1	0	0	0	0	0
		CREB5	0	1	0	0	0	0	0
		OPA3	0	1	0	0	0	0	0
		PHGDH	0	1	0	0	0	0	0
		OSBPL5	0	1	0	0	0	0	0
		SLC2A4	0	1	0	0	0	0	0
		PITPNM2	0	1	0	0	0	0	0
		ABCB9	0	1	0	0	0	0	0
		SCN3A	0	1	0	0	0	0	0
		STARD10	0	1	0	0	0	0	0
		GRB14	0	1	0	0	0	0	0
		CRTC3	0	1	0	0	0	0	0
		MC4R	0	1	0	0	0	0	0
		TNFRSF19	0	1	0	0	0	0	0
		CTRB2	0	1	0	0	0	0	0
		GCKR	0	1	0	0	0	0	0
		FETUB	0	1	0	0	0	0	0
		MTNR1B	0	1	0	0	0	0	0
		FTO	0	1	0	0	0	0	0
		ABCG5	0	1	0	0	0	0	0
		ABCG8	0	1	0	0	0	0	0
		CARS	0	1	0	0	0	0	0
		PEX11A	0	1	0	0	0	0	0
		BAG3	0	1	0	0	0	0	0
		MSRB3	0	1	0	0	0	0	0
		IDE	0	1	0	0	0	0	0
		LIPH	0	1	0	0	0	0	0
		VARS2	0	1	0	0	0	0	0
		HMGCS2	0	1	0	0	0	0	0
		MTHFS	0	1	0	0	0	0	0
		HMGA2	0	1	0	0	0	0	0
		CRHBP	0	1	0	0	0	0	0
		SRR	0	1	0	0	0	0	0
		UCN	0	1	0	0	0	0	0
		CTRB1	0	1	0	0	0	0	0
		SEMA5B	0	1	0	0	0	0	0
		LRP3	0	1	0	0	0	0	0
		TRIT1	0	1	0	0	0	0	0
		AGPAT6	0	1	0	0	0	0	0
		AGPAT2	0	1	0	0	0	0	0
		OXCT2	0	1	0	0	0	0	0
		SLC5A6	0	1	0	0	0	0	0
		CEBPA	0	1	0	0	0	0	0
		IDH3G	0	1	0	0	0	0	0
		FAH	0	1	0	0	0	0	0
		PTPRD	0	1	0	0	0	0	0
		LDHD	0	1	0	0	0	0	0
		MTAP	0	1	0	0	0	0	0
		ACMSD	0	1	0	0	0	0	0
		HIP1R	0	1	0	0	0	0	0
		AOC3	0	0	1	1	0	0	0
		PLA2G3	0	0	1	1	0	0	0
		LIPE	0	0	1	1	0	0	0
		PER3	0	0	1	1	0	0	0
		SLC25A21	0	0	1	1	0	0	0
		HSD17B6	0	0	1	1	0	0	0
		QRFP	0	0	1	1	0	0	0
		ACOXL	0	0	1	1	0	0	0
		SAA1	0	0	1	1	0	0	0
		LRG1	0	0	1	1	0	0	0
		PRG4	0	0	1	1	0	0	0
		CYP2D6	0	0	1	1	0	0	0
		TIMELESS	0	0	1	1	0	0	0
		HNMT	0	0	1	1	0	0	0
		SERPINB11	0	0	1	1	0	0	0
		PEX5	0	0	1	1	0	0	0
		GNAS	0	0	1	1	0	0	0
		NEIL1	0	0	1	1	0	0	0
		NPBWR1	0	0	1	1	0	0	0
		TMC6	0	0	1	1	0	0	0
		SOAT1	0	0	1	1	0	0	0
		KMO	0	0	1	1	0	0	0
		SORCS2	0	0	1	1	0	0	0
		MSRB2	0	0	1	1	0	0	0
		RETSAT	0	0	1	1	0	0	0
		UGT2B15	0	0	1	1	0	0	0
		PPYR1	0	0	1	1	0	0	0
		ALDH9A1	0	0	1	1	0	0	0
		SLC27A5	0	0	1	1	0	0	0
		ADH4	0	0	1	1	0	0	0
		APOBEC3B	0	0	1	1	0	0	0
		SLC25A2	0	0	1	1	0	0	0
		PTGIS	0	0	1	1	0	0	0
		CSAD	0	0	1	1	0	0	0
		CSH2	0	0	1	1	0	0	0
		TARS	0	0	1	1	0	0	0
		UPB1	0	0	1	0	1	0	0
		CYP4F11	0	0	1	0	1	0	0
		MCHR1	0	0	1	0	1	0	0
		ANGPTL3	0	0	1	0	1	0	0
		HCRTR1	0	0	1	0	1	0	0
		STARD5	0	0	1	0	1	0	0
		HABP2	0	0	1	0	1	0	0
		INSL4	0	0	1	0	1	0	0
		HSD17B2	0	0	1	0	1	0	0
		PNPLA7	0	0	1	0	1	0	0
		TXNRD2	0	0	1	0	1	0	0
		SIRT3	0	0	1	0	1	0	0
		GUCY2C	0	0	1	0	1	0	0
		GRP	0	0	1	0	1	0	0
		IAPP	0	0	1	0	1	0	0
		ABCA12	0	0	1	0	1	0	0
		PPP5C	0	0	1	0	1	0	0
		SLC22A1	0	0	1	0	1	0	0
		CYP26C1	0	0	1	0	1	0	0
		FABP3	0	0	1	0	1	0	0
		CES5A	0	0	1	0	1	0	0
		OSBPL1A	0	0	1	0	1	0	0
		SLC17A5	0	0	1	0	1	0	0
		QRFPR	0	0	1	0	1	0	0
		MGST1	0	0	1	0	1	0	0
		ABCA8	0	0	1	0	1	0	0
		PRTFDC1	0	0	1	0	1	0	0
		ARL11	0	0	1	0	1	0	0
		SGMS2	0	0	1	0	1	0	0
		IQGAP3	0	0	1	0	1	0	0
		PNLIPRP1	0	0	1	0	1	0	0
		SERPINA9	0	0	1	0	1	0	0
		CBR3	0	0	1	0	1	0	0
		ABCB5	0	0	1	0	1	0	0
		SLC16A4	0	0	1	0	1	0	0
		MYO7A	0	0	1	0	1	0	0
		PCSK9	0	0	1	0	0	1	0
		MUT	0	0	1	0	0	1	0
		PRKAG3	0	0	1	0	0	1	0
		P2RY13	0	0	1	0	0	1	0
		FMO2	0	0	1	0	0	1	0
		ENPP3	0	0	1	0	0	1	0
		RBP7	0	0	1	0	0	1	0
		EHHADH	0	0	1	0	0	1	0
		HAL	0	0	1	0	0	1	0
		SLC2A8	0	0	1	0	0	1	0
		SLC2A7	0	0	1	0	0	1	0
		NR1I3	0	0	1	0	0	1	0
		PROL1	0	0	1	0	0	1	0
		CCDC57	0	0	1	0	0	1	0
		FIBCD1	0	0	1	0	0	1	0
		DNASE1L2	0	0	1	0	0	1	0
		SERPINB12	0	0	1	0	0	1	0
		SLC19A1	0	0	1	0	0	1	0
		ABCC12	0	0	1	0	0	1	0
		MARC2	0	0	1	0	0	1	0
		MTO1	0	0	1	0	0	1	0
		DSG3	0	0	1	0	0	1	0
		UGT2B11	0	0	1	0	0	1	0
		SHPK	0	0	1	0	0	1	0
		APOBEC3F	0	0	1	0	0	1	0
		PRSS3	0	0	1	0	0	1	0
		ART3	0	0	1	0	0	1	0
		CAT	0	0	1	0	0	1	0
		CDADC1	0	0	1	0	0	1	0
		GPD2	0	0	1	0	0	1	0
		UGT1A5	0	0	1	0	0	1	0
		RMI1	0	0	1	0	0	1	0
		LPIN3	0	0	1	0	0	1	0
		DAO	0	0	1	0	0	1	0
		BCMO1	0	0	1	0	0	1	0
		CYP2C19	0	0	1	0	0	1	0
		CPT1C	0	0	1	0	0	1	0
		PLB1	0	0	1	0	0	1	0
		FOLR1	0	0	1	0	0	1	0
		RLN2	0	0	1	0	0	0	1
		SLC25A15	0	0	1	0	0	0	1
		TM4SF5	0	0	1	0	0	0	1
		PPP1R3B	0	0	1	0	0	0	1
		NT5C1B	0	0	1	0	0	0	1
		FMO1	0	0	1	0	0	0	1
		CYP3A5	0	0	1	0	0	0	1
		SERPINB4	0	0	1	0	0	0	1
		SHMT1	0	0	1	0	0	0	1
		SLC2A6	0	0	1	0	0	0	1
		ACOX3	0	0	1	0	0	0	1
		ACADM	0	0	1	0	0	0	1
		MTHFD1L	0	0	1	0	0	0	1
		ECHDC2	0	0	1	0	0	0	1
		DHDH	0	0	1	0	0	0	1
		ADCY10	0	0	1	0	0	0	1
		PSG9	0	0	1	0	0	0	1
		PLA2G4F	0	0	1	0	0	0	1
		CUZD1	0	0	1	0	0	0	1
		ART4	0	0	1	0	0	0	1
		AGAP2	0	0	1	0	0	0	1
		ACADSB	0	0	1	0	0	0	1
		HYI	0	0	1	0	0	0	1
		GK2	0	0	1	0	0	0	1
		CYP4A22	0	0	1	0	0	0	1
		HEMK1	0	0	1	0	0	0	1
		SPINK1	0	0	1	0	0	0	1
		FGGY	0	0	1	0	0	0	1
		ADHFE1	0	0	1	0	0	0	1
		ALDH1B1	0	0	1	0	0	0	1
		SQSTM1	0	0	1	0	0	0	1
		LPL	0	0	1	0	0	0	1
