# Supplementary material for: Diverse type 2 diabetes genetic risk factors functionally converge in a phenotype-focused gene network
Source: PLoS Comput Biol. 2017 Oct 23;13(10):e1005816. doi: 10.1371/journal.pcbi.1005816 (PMC5667928; doi:10.1371/journal.pcbi.1005816)
Supplement: S10 Table — For 40, 51, 42 and 45 genes impacted by T2D-risk PT-variants in the African-American, East-Asian, Hispanic and South-Asian ethnic sample and belonging to the Community 5, for each ethnic sample we computed a burden p-value (value in the cell), by comparing the sum of -log10 S of their SKAT-0 test risk association p-value with those of random genes matching T2D PTVS genes for their CDS length and calculated an empiric p-value, which was then adjusted by using an Bonferroni correction. The orange and gray cells represent a significant and un-significant enrichment in T2D-risk PT variants respectively. (XLSX) [file pcbi.1005816.s023.xlsx]

## Sheet: S9 Table
			Ethnic Sample
			AfrAmer	EAsian	Hispanic	SAsian
	Ethnic Sample	AfrAmer	0.001	1	0.9237	0.555
		EAsian	1	0.001	0.9998	0.9894
		Hispanic	0.9999	0.9972	0.001	0.7559
		SAsian	0.9779	0.995	0.9998	0.001
