# Supplementary material for: Diverse type 2 diabetes genetic risk factors functionally converge in a phenotype-focused gene network
Source: PLoS Comput Biol. 2017 Oct 23;13(10):e1005816. doi: 10.1371/journal.pcbi.1005816 (PMC5667928; doi:10.1371/journal.pcbi.1005816)
Supplement: S11 Table — To evaluate the effect of PT-variants of a genes set on T2D risk in a given ethnic group of individuals, we performed a burden test in which we compared the relative number of PT-variant mutations between case and control (left, dobs (see Methods)) and by using a logistic regression odds ratio (right). We examined 40, 51, 42 and 45 genes impacted by T2D-risk PT-variants in the African-American, East-Asian,Hispanic and South-Asian ethnic sample and belonging to the Community 5 (top) and also 170 genes impacted by T2D-risk PT-variants in the four previous ethnic sample and belonging to the Community 5 (bottom). (XLSX) [file pcbi.1005816.s024.xlsx]

## Sheet: Sheet1
			Burden Test		Logistic Regression
		# genes	d obs	pval	OR	CI 95% OR	pval
	Sasian	51	0.115517	0.0002	1.19	[1.07-1.32]	0.0019
	Hispanic	45	-0.0437642	0.156	0.95	[0.86-1.06]	0.31
	Easian	40	-0.0612892	0.082	0.94	[0.87-1.02]	0.147
	AfrAmer	43	0.0544068	0.0544068	1.05	[0.97-1.15]	0.223
	Sasian	170	0.128833	0.013	1.06	[0.99-1.11]	0.0559
	Hispanic	170	-0.0177694	0.407	0.99	[0.93-1.05]	0.808
	Easian	170	-0.0121612	0.42	0.99	[0.94-1.04]	0.862
	AfrAmer	170	0.0544068	0.0544068	1.01	[0.96-1.05]	0.624
