# Supplementary material for: Diverse type 2 diabetes genetic risk factors functionally converge in a phenotype-focused gene network
Source: PLoS Comput Biol. 2017 Oct 23;13(10):e1005816. doi: 10.1371/journal.pcbi.1005816 (PMC5667928; doi:10.1371/journal.pcbi.1005816)
Supplement: S12 Table — (XLSX) [file pcbi.1005816.s025.xlsx]

## Sheet: mono-GWA-Com-PLN
		Com.1	Genes #2	"Mono-Syn"3			"GWA"4				"subGWA"5
				Genes #31	Nom. Pval.32	Ajust Pval.33	GWA Int #41	Nom. Pval42	Ajust Pval43	GWA Int #51	Nom. Pval52	Ajust Pval53
		5	1541	2			37	0.0007	0.0125	175	0.7565	1
		0	1516	20	1e-06	2e-06	36	0.0017	0.0302	171	0.7051	1
		271	22	0			1	0.0022	0.04	0	-	-
		294	1590	1			31	0.0206	0.31	188	0.0122	0.198244
		1	1490	4	0.49	0.74	33	0.0264	0.38	185	0.3914	0.999869
		3	839	0			23	0.03	0.46	110	0.789	1
		60	516	1			15	0.1	0.86	78	0.5082	0.999997
		9	104	0			4	0.11	0.88	13	0.8397	1
		7	638	0			17	0.11	0.88	91	0.5639	1
		6	1249	2			25	0.18	0.97	154	0.4866	0.999994
		4	2287	2			36	0.24	0.99	237	0.6779	1
		290	22	0			0	0.3	1	7	0.0007	0.0125253
		2	776	0			16	0.36	1	113	0.1322	0.922097
		209	317	0			7	0.45	1	50	0.3751	0.999789
		10	92	-			0	-	-	17	0.2329	0.991541
		190	44	-			0	-	-	2	0.8238	1
		35	52	-			0	-	-	3	0.6266	1
		176	35	-			0	-	-	0	-	-
	1 Community name. Only 18 of 228 communities that included at least 20 genes were considered.
	2 Number of genes included in a specific community
	3 Enrichment test by considering 32 genes associated with monogenic or syndromic of diabetes (“mono-syn”)
	31 Number of “mono-syn” genes in a specific community
	32 Empirical p-value and 33 adjusted p-value of the enrichment in “mono-syn” genes in a specific community
	4 Enrichment test by considering 579 genes harbored by 72 T2D risk GWA intervals
	41 Number of GWA intervals harboring at least one gene in a given community
	42 Empirical p-value and 43 adjusted p-value of the enrichment in “GWA” intervals including at least one gene in a given community.
	5 Enrichment test by considering 4150 genes harbored by 613 T2D risk subGWA intervals
	51 Number of GWA intervals harboring at least one gene in a given community
	52 Empirical p-value and 53 adjusted p-value of the enrichment in “subGWA” intervals including at least one gene in a given community.
