# Supplementary material for: Diverse type 2 diabetes genetic risk factors functionally converge in a phenotype-focused gene network
Source: PLoS Comput Biol. 2017 Oct 23;13(10):e1005816. doi: 10.1371/journal.pcbi.1005816 (PMC5667928; doi:10.1371/journal.pcbi.1005816)
Supplement: S13 Table — (XLSX) [file pcbi.1005816.s026.xlsx]

## Sheet: PLN-PTVS
1
	Ethnic Group2	Community3	Nom. Pval.4	Ajust. Pval.5	# Genes Com6
	AfrAmer	290	0.0011	0.0744	3
	Eur	294	0.0017	0.0744	29
	AfrAmer	0	0.0047	0.0744	29
	Hispanic	6	0.0107	0.16	24
	SAsian	0	0.0153	0.22	29
	EAsian	7	0.0184	0.22	14
	Hispanic	0	0.0227	0.22	27
	EAsian	35	0.0239	0.22	3
	EAsian	0	0.0394	0.26	25
	AfrAmer	294	0.042	0.26	23
	SAsian	60	0.0434	0.26	11
	1 Here we considered the 300 genes associated with lowest p-value of a SKAT-0 test performed
	by considering only variants predicted to lead to protein-truncation and for each of the 5 ethnic-specific case-control sample sets
	2 Individuals of five major ethnic groups European (Eur) , South Asian (SAsian), East Asian (EAsian), Hispanic and African-American (AfrAmer)
	4 Nominal P-value
	5 FDR Adjusted P-value
	6 Number of genes including T2D risk exome variants in a given community
