# Supplementary material for: Diverse type 2 diabetes genetic risk factors functionally converge in a phenotype-focused gene network
Source: PLoS Comput Biol. 2017 Oct 23;13(10):e1005816. doi: 10.1371/journal.pcbi.1005816 (PMC5667928; doi:10.1371/journal.pcbi.1005816)
Supplement: S14 Table — (XLSX) [file pcbi.1005816.s027.xlsx]

## Sheet: eQTL
						p-value
			Gene Set	Number of Genes in the Community 5	Number of eGenes	test1	test2
			"GWA"	71	13	0.0118	0.0031
			"SubGWA"	500	62	0.0079	0.001
			"Exome"	168	24	0.001	0.0078
			test1	equivalently sized sets of randomly-drawn genes from the genome matched in their islet expression distribution to the original sets
			test2	equivalently sized sets of genes randomly drawn from the relevant GWA or subGWA regions, or from the combined set of 1200 PTV-associated genes
