# Supplementary material for: Diverse type 2 diabetes genetic risk factors functionally converge in a phenotype-focused gene network
Source: PLoS Comput Biol. 2017 Oct 23;13(10):e1005816. doi: 10.1371/journal.pcbi.1005816 (PMC5667928; doi:10.1371/journal.pcbi.1005816)
Supplement: S15 Table — (XLSX) [file pcbi.1005816.s028.xlsx]

## Sheet: MGI-GWA
		Pathway	Nom. Pval.	Ajust. Pval.	# Genes
					Expected	Observed
		abnormal glucose homeostasis(MP:0002078)	6.86e-09	4.42e-06	6	15
		abnormal circulating insulin level(MP:0001560)	2.8e-08	9.03e-06	4	11
		abnormal circulating lipid level(MP:0003949)	1.42e-07	2.96e-05	5	11
		abnormal lipid homeostasis(MP:0002118)	1.84e-07	2.96e-05	6	13
		abnormal circulating glucose level(MP:0000188)	3.12e-07	4.01e-05	5	11
		abnormal lipid level(MP:0001547)	3.89e-07	4.17e-05	6	12
		increased circulating glucose level(MP:0005559)	4.7e-07	4.33e-05	3	8
		abnormal liver morphology(MP:0000598)	1.36e-06	0.000103	7	14
		liver/biliary system phenotype(MP:0005370)	1.46e-06	0.000103	8	15
		abnormal glucose tolerance(MP:0005291)	1.6e-06	0.000103	4	9
		abnormal hepatobiliary system morphology(MP:0002138)	1.77e-06	0.000103	7	14
		increased circulating insulin level(MP:0002079)	2.11e-06	0.000113	3	7
		increased triglyceride level(MP:0005317)	2.53e-06	0.000125	3	7
		abnormal energy expenditure(MP:0005450)	3.18e-06	0.000146	3	7
		hepatic steatosis(MP:0002628)	3.97e-06	0.00017	3	7
		abnormal energy balance(MP:0005448)	4.42e-06	0.000178	3	7
		abnormal hormone level(MP:0003953)	5.62e-06	0.000206	7	13
		impaired glucose tolerance(MP:0005293)	5.75e-06	0.000206	3	7
		abnormal circulating hormone level(MP:0005418)	8.09e-06	0.000274	7	12
		abnormal adipose tissue amount(MP:0005452)	8.98e-06	0.000289	5	10
		abnormal adipose tissue morphology(MP:0000003)	9.84e-06	0.000302	6	11
		adipose tissue phenotype(MP:0005375)	1.13e-05	0.00033	6	11
		abnormal triglyceride level(MP:0000187)	1.18e-05	0.000332	4	8
		abnormal fatty acid level(MP:0005280)	2.21e-05	0.000592	3	6
		abnormal abdominal fat pad morphology(MP:0000010)	5.14e-05	0.00132	3	6
		abnormal circulating leptin level(MP:0005667)	6.72e-05	0.00166	3	6
		abnormal susceptibility to weight gain(MP:0011117)	0.000119	0.00285	3	6
		abnormal fat pad morphology(MP:0005334)	0.000193	0.00443	4	6
		abnormal white adipose tissue morphology(MP:0002970)	0.000221	0.00492	4	6
		decreased total body fat amount(MP:0010025)	0.000507	0.0109	3	5
		abnormal amino acid level(MP:0005332)	0.000704	0.0146	3	5
