# Supplementary material for: Diverse type 2 diabetes genetic risk factors functionally converge in a phenotype-focused gene network
Source: PLoS Comput Biol. 2017 Oct 23;13(10):e1005816. doi: 10.1371/journal.pcbi.1005816 (PMC5667928; doi:10.1371/journal.pcbi.1005816)
Supplement: S16 Table — (XLSX) [file pcbi.1005816.s029.xlsx]

## Sheet: MGI-PTVS
	Pathway	Nom. Pval.	Ajust. Pval.	# Genes
				Expected	Observed
	abnormal lipid homeostasis(MP:0002118)	9.21e-13	5.93e-10	8	23
	abnormal lipid level(MP:0001547)	6.06e-11	1.95e-08	8	20
	abnormal circulating lipid level(MP:0003949)	2.28e-09	4.89e-07	6	16
	abnormal cholesterol level(MP:0003947)	4.43e-08	7.13e-06	5	13
	abnormal cholesterol homeostasis(MP:0005278)	6.93e-08	8.92e-06	6	13
	abnormal glucose homeostasis(MP:0002078)	1.35e-07	1.32e-05	9	18
	abnormal circulating cholesterol level(MP:0000180)	1.43e-07	1.32e-05	5	12
	abnormal triglyceride level(MP:0000187)	2.36e-06	0.00019	5	11
	abnormal susceptibility to weight gain(MP:0011117)	6.27e-06	0.000449	4	9
	liver/biliary system phenotype(MP:0005370)	1.12e-05	0.000721	12	19
	abnormal circulating glucose level(MP:0000188)	1.54e-05	0.000903	7	12
	increased cholesterol level(MP:0003982)	1.92e-05	0.00103	4	8
	increased circulating glucose level(MP:0005559)	3.02e-05	0.0015	4	8
	decreased triglyceride level(MP:0005318)	6.17e-05	0.00284	4	7
	increased circulating insulin level(MP:0002079)	7.79e-05	0.00313	4	7
	increased circulating cholesterol level(MP:0005178)	7.79e-05	0.00313	4	7
	abnormal liver morphology(MP:0000598)	8.48e-05	0.00321	11	16
	increased triglyceride level(MP:0005317)	9.21e-05	0.0033	4	7
	abnormal hepatobiliary system morphology(MP:0002138)	0.00011	0.00372	11	16
	abnormal circulating insulin level(MP:0001560)	0.000311	0.01	6	9
	abnormal fatty acid level(MP:0005280)	0.000451	0.0138	4	6
	decreased cholesterol level(MP:0003983)	0.000524	0.0153	4	6
	abnormal circulating amino acid level(MP:0005311)	0.000606	0.0163	4	6
	abnormal fat pad morphology(MP:0005334)	0.000607	0.0163	5	7
	abnormal food intake(MP:0005449)	0.000712	0.0183	6	9
	abnormal energy expenditure(MP:0005450)	0.000835	0.0207	4	6
	hepatic steatosis(MP:0002628)	0.000994	0.0229	4	6
	abnormal abdominal fat pad morphology(MP:0000010)	0.000994	0.0229	4	6
	abnormal energy balance(MP:0005448)	0.00108	0.024	4	6
	abnormal circulating leptin level(MP:0005667)	0.00127	0.0273	4	6
	abnormal amino acid level(MP:0005332)	0.00133	0.0275	4	6
	abnormal adipose tissue morphology(MP:0000003)	0.00165	0.0333	8	11
	adipose tissue phenotype(MP:0005375)	0.00185	0.0354	8	11
	abnormal eating behavior(MP:0001431)	0.00187	0.0354	8	10
